# Supplementary material for: Molecular Reports of Ruminant Babesia in Southeast Asia
Source: Pathogens. 2022 Aug 14;11(8):915. doi: 10.3390/pathogens11080915 (PMC9415187; doi:10.3390/pathogens11080915)
Supplement: Supplementary file 1 [file pathogens-11-00915-s001.zip]

Archive with 3 entries (3 files):
- TableS1_Galonetal.xlsx
- TableS2_Galonetal.xlsx
- TableS3_Galonetal.xlsx
