# Supplementary material for: Molecular Reports of Ruminant Babesia in Southeast Asia
Source: Pathogens. 2022 Aug 14;11(8):915. doi: 10.3390/pathogens11080915 (PMC9415187; doi:10.3390/pathogens11080915)
Supplement: Supplementary file 1 [file pathogens-11-00915-s001.zip › TableS1_Galonetal.xlsx]

## Sheet: Bovine
Table S1. List of PCR-based Babesia reports on cattle in Southeast Asia.
Country	Province/Area	Molecular Assay	Pathogen	Target Gene	Sample Size per Sampling Site	Detection Rate per Sampling Site (%)	Total Sample Size	Detection Rate in the Study (n)	Reference
Philippines	Batangas	nPCR	Babesia bigemina	ama-1	120	12.5	412	5.34 (22)	Prado et al., 2022
	Laguna	nPCR	Babesia bigemina	ama-1	111	5.41			Prado et al., 2022
	Quezon	nPCR	Babesia bigemina	ama-1	94	1.06			Prado et al., 2022
	Rizal	nPCR	Babesia bigemina	ama-1	87	0			Prado et al., 2022
	Quezon	nPCR	Babesia bigemina	rap-1a	48	0	48	0	Galon et al., 2020
	Nueva Ecija	nPCR	Babesia bigemina	rap-1a	148	10.81	148	10.81 (16)	Herrera et al., 2017
	Luzon	cPCR	Babesia bigemina	ama-1	339	61.65	339	61.65 (209)	Ochirkhuu et al., 2015
	Batangas	nPCR	Babesia bigemina	rap-1a	47	0	250	6.4 (16)	Yu et al., 2013
	Cavite	nPCR	Babesia bigemina	rap-1a	24	4.17			Yu et al., 2013
	Iloilo	nPCR	Babesia bigemina	rap-1a	44	0			Yu et al., 2013
	Negros Occidental	nPCR	Babesia bigemina	rap-1a	115	13.04			Yu et al., 2013
	Negros Oriental	nPCR	Babesia bigemina	rap-1a	20	0			Yu et al., 2013
	Cebu	cPCR	Babesia bigemina	ama-1	408	15.44	408	15.44 (63)	Ybañez et al., 2013
	Batangas	nPCR	Babesia bovis	sbp-4	120	14.17	412	8.01 (33)	Prado et al., 2022
	Laguna	nPCR	Babesia bovis	sbp-4	111	8.11			Prado et al., 2022
	Quezon	nPCR	Babesia bovis	sbp-4	94	5.32			Prado et al., 2022
	Rizal	nPCR	Babesia bovis	sbp-4	87	2.3			Prado et al., 2022
	Quezon	nPCR	Babesia bovis	sbp-2	48	0	48	0	Galon et al., 2020
	Nueva Ecija	nPCR	Babesia bovis	sbp-2	148	11.49	148	11.49 (17)	Herrera et al., 2017
	Luzon	cPCR	Babesia bovis	rap-1	339	45.43	339	45.43 (154)	Ochirkhuu et al., 2015
	Batangas	nPCR	Babesia bovis	sbp-2	47	6.4	250	10.8 (27)	Yu et al., 2013
	Cavite	nPCR	Babesia bovis	sbp-2	24	8.3			Yu et al., 2013
	Iloilo	nPCR	Babesia bovis	sbp-2	44	11.36			Yu et al., 2013
	Negros Occidental	nPCR	Babesia bovis	sbp-2	115	10.43			Yu et al., 2013
	Negros Oriental	nPCR	Babesia bovis	sbp-2	20	25			Yu et al., 2013
	Cebu	cPCR	Babesia bovis	rap-1	408	10	408	10.00 (41)	Ybañez et al., 2013
	Cebu	cPCR	Babesia ovata	ama-1	300	0	300	0	Yoshinari et al., 2012
	Cebu	cPCR	Babesia sp. Mymensingh	ama-1	408	11.27	408	11.27 (46)	Sivakumar et al., 2020
	Quirino	cPCR	Babesia spp.	n.a.	246	2.03	246	2.03 (5)	Foronda et al., 2010
Vietnam	Hue	cPCR	Babesia bigemina	ama-1	155	22.58	155	22.58 (35)	Sivakumar et al., 2018
	Thua Thien Hue	cPCR	Babesia bigemina	ama-1	258	10.85	258	10.85 (28)	Weerasoriya et al., 2016
	Quang Tri and Thua Thien Hue	nPCR	Babesia bigemina	rap-1a	94	15.96	94	15.96 (15)	Li et al., 2014
	Hue	cPCR	Babesia bigemina	ama-1	96	5.21	96	5.21 (5)	Sivakumar et al., 2013
	Hanoi and Ho Chi Minh	PCR	Babesia bigemina	n.a.	120	5.83	120	5.83 (7)	Hau et al., 1999
	Hue	cPCR	Babesia bovis	rap-1	155	12.26	155	12.26 (19)	Sivakumar et al., 2018
	Thua Thien Hue	cPCR	Babesia bovis	rap-1	258	8.91	258	8.91 (23)	Yokoyama et al., 2015
	Quang Tri and Thua Thien Hue	nPCR	Babesia bovis	sbp-2	94	21.3	94	21.30 (20)	Li et al., 2014
	Hue	nPCR	Babesia bovis	sbp-2	96	15.63	96	15.63 (15)	Sivakumar et al., 2013
	Hanoi and Ho Chi Minh	PCR	Babesia bovis	n.a.	120	4.17	120	4. 17 (5)	Hau et al., 1999
	Thua Thien Hue	cPCR	Babesia ovata (Babesia sp. Hue)	ama-1	258	1.2	258	1.2	Weerasoriya et al., 2016
	Ba Vi	cPCR	Babesia ovata	ama-1	105	0	184	0	Yoshinari et al., 2012
	Hue	cPCR	Babesia ovata	ama-1	79	0			Yoshinari et al., 2012
	Hanoi	cPCR	Babesia sp. Mymensingh	ama-1	106	7.5	460	9.57 (44)	Sivakumar et al., 2020
	Hue	cPCR	Babesia sp. Mymensingh	ama-1	96	8.3			Sivakumar et al., 2020
	Hue	cPCR	Babesia sp. Mymensingh	ama-1	258	10.9			Sivakumar et al., 2020
Thailand	Chiang Mai	nPCR	Babesia bigemina	18S rRNA	96	16.66	96	16.66 (16)	Rittisut et al., 2018
	Kanchanaburi	nPCR	Babesia bigemina	rap-1a	125	1.6	279	2.88 (8)	Jirapattharasate et al., 2017
	Nakhon Pathom	nPCR	Babesia bigemina	rap-1a	64	9.38			Jirapattharasate et al., 2017
	Ratchaburi	nPCR	Babesia bigemina	rap-1a	90	0			Jirapattharasate et al., 2017
	Chiang Rai	nPCR	Babesia bigemina	rap-1a	55	5.45	329	13.07 (43)	Jirapattharasate et al., 2016
	Khon Kaen	nPCR	Babesia bigemina	rap-1a	50	16			Jirapattharasate et al., 2016
	Loei	nPCR	Babesia bigemina	rap-1a	65	13.8			Jirapattharasate et al., 2016
	Mae Hong Sorn	nPCR	Babesia bigemina	rap-1a	60	16.7			Jirapattharasate et al., 2016
	Maha Sarakham	nPCR	Babesia bigemina	rap-1a	85	14.1			Jirapattharasate et al., 2016
	Phayao	nPCR	Babesia bigemina	rap-1a	14	7.1			Jirapattharasate et al., 2016
	Kanchanaburi	nPCR	Babesia bigemina	rap-1a	244	38.93	244	38.93 (95)	Simking et al., 2014
	Chiang Mai	nPCR	Babesia bigemina	rap-1a	54	12.9	200	21.00 (42)	Cao et al., 2012
	Chiang Rai	nPCR	Babesia bigemina	rap-1a	95	15.8			Cao et al., 2012
	Lampang	nPCR	Babesia bigemina	rap-1a	51	39.2			Cao et al., 2012
	Kanchanaburi	nPCR	Babesia bovis	sbp-2	125	0.8	279	1.43 (4)	Jirapattharasate et al., 2017
	Nakhon Pathom	nPCR	Babesia bovis	sbp-2	64	1.6			Jirapattharasate et al., 2017
	Ratchaburi	nPCR	Babesia bovis	sbp-2	90	2.2			Jirapattharasate et al., 2017
	Chiang Rai, Chiang Mai, Lampang, and Nakhon Pathom	nPCR	Babesia bovis	rap-1	53	24.52	53	24.52 (13)	Rittipornlertrak et al., 2017
	Chiang Rai	nPCR	Babesia bovis	sbp-2	55	0	329	13.07 (43)	Jirapattharasate et al., 2016
	Khon Kaen	nPCR	Babesia bovis	sbp-2	50	8			Jirapattharasate et al., 2016
	Loei	nPCR	Babesia bovis	sbp-2	65	1.5			Jirapattharasate et al., 2016
	Mae Hong Sorn	nPCR	Babesia bovis	sbp-2	60	16.7			Jirapattharasate et al., 2016
	Maha Sarakham	nPCR	Babesia bovis	sbp-2	85	1.2			Jirapattharasate et al., 2016
	Phayao	nPCR	Babesia bovis	sbp-2	14	14.3			Jirapattharasate et al., 2016
	Chiang Mai	nPCR	Babesia bovis	sbp-2	150	0.6	1824	8.88 (162)	Simking et al., 2013
	Chiang Rai	nPCR	Babesia bovis	sbp-2	392	6.8			Simking et al., 2013
	Kanchanaburi	nPCR	Babesia bovis	sbp-2	61	1.6			Simking et al., 2013
	Khon Kaen	nPCR	Babesia bovis	sbp-2	185	0.5			Simking et al., 2013
	Lampang	nPCR	Babesia bovis	sbp-2	99	28.5			Simking et al., 2013
	Lopburi	nPCR	Babesia bovis	sbp-2	110	24.5			Simking et al., 2013
	Nakhon Pathom	nPCR	Babesia bovis	sbp-2	89	2.2			Simking et al., 2013
	Phatthalung	nPCR	Babesia bovis	sbp-2	185	0.5			Simking et al., 2013
	Ratchaburi	nPCR	Babesia bovis	sbp-2	109	0.9			Simking et al., 2013
	Sakon Nakhon	nPCR	Babesia bovis	sbp-2	91	6.5			Simking et al., 2013
	Saraburi	nPCR	Babesia bovis	sbp-2	268	24.2			Simking et al., 2013
	Udon Thani	nPCR	Babesia bovis	sbp-2	85	2.3			Simking et al., 2013
	Kanchanaburi	nPCR	Babesia bovis	sbp-2	244	5.3	244	5.33 (13)	Simking et al., 2014
	Chiang Mai	nPCR	Babesia bovis	sbp-2	54	3.7	200	12 (24)	Cao et al., 2012
	Chiang Rai	nPCR	Babesia bovis	sbp-2	95	9.5			Cao et al., 2012
	Lampang	nPCR	Babesia bovis	sbp-2	51	25.5			Cao et al., 2012
	Chiang Mai	cPCR	Babesia ovata	ama-1	54	0	200	2.50 (5)	Yoshinari et al., 2012
	Chiang Rai	cPCR	Babesia ovata	ama-1	96	3.1			Yoshinari et al., 2012
	Lampang	cPCR	Babesia ovata	ama-1	50	4			Yoshinari et al., 2012
Myanmar	Bagan/Nyaung U	cPCR	Babesia bigemina	ama-1	33	0	713	9.82 (70)	Bawm et al., 2016
	Mandalay	cPCR	Babesia bigemina	ama-1	97	17.53			Bawm et al., 2016
	Myitkyina	cPCR	Babesia bigemina	ama-1	93	1.1			Bawm et al., 2016
	Nay Pyi Taw	cPCR	Babesia bigemina	ama-1	70	15.7			Bawm et al., 2016
	Nyaungshwe	cPCR	Babesia bigemina	ama-1	56	5.4			Bawm et al., 2016
	Pathein	cPCR	Babesia bigemina	ama-1	75	8			Bawm et al., 2016
	Pyin Oo Lwin	cPCR	Babesia bigemina	ama-1	60	23.3			Bawm et al., 2016
	Taunggyi	cPCR	Babesia bigemina	ama-1	66	10.6			Bawm et al., 2016
	Yangon	cPCR	Babesia bigemina	ama-1	163	6.8			Bawm et al., 2016
	Bagan/Nyaung U	nPCR	Babesia bovis	rap-1	33	0	713	17.11 (122)	Bawm et al., 2016
	Mandalay	nPCR	Babesia bovis	rap-1	97	26.8			Bawm et al., 2016
	Myitkyina	nPCR	Babesia bovis	rap-1	93	7.5			Bawm et al., 2016
	Nay Pyi Taw	nPCR	Babesia bovis	rap-1	70	45.7			Bawm et al., 2016
	Nyaungshwe	nPCR	Babesia bovis	rap-1	56	3.6			Bawm et al., 2016
	Pathein	nPCR	Babesia bovis	rap-1	75	1.7			Bawm et al., 2016
	Pyin Oo Lwin	nPCR	Babesia bovis	rap-1	60	56.7			Bawm et al., 2016
	Taunggyi	nPCR	Babesia bovis	rap-1	66	3			Bawm et al., 2016
	Yangon	nPCR	Babesia bovis	rap-1	163	9.2			Bawm et al., 2016
Indonesia	Kunak-Bogor, Pemalang, and Brebes	cPCR	Babesia bigemina	18S rRNA	141	14.2	141	14.18 (20)	Sawitri et al., 2022
	Bogor	nPCR	Babesia bigemina	rap-1a	16	12.5	487	19.10 (93)	Guswanto et al., 2017
	Bulukumba	nPCR	Babesia bigemina	rap-1a	74	8.1			Guswanto et al., 2017
	Dompu	nPCR	Babesia bigemina	rap-1a	17	64.7			Guswanto et al., 2017
	Indramayu	nPCR	Babesia bigemina	rap-1a	10	20			Guswanto et al., 2017
	Jombang	nPCR	Babesia bigemina	rap-1a	40	0			Guswanto et al., 2017
	Karawang	nPCR	Babesia bigemina	rap-1a	21	9.5			Guswanto et al., 2017
	Kupang	nPCR	Babesia bigemina	rap-1a	19	26.3			Guswanto et al., 2017
	Lamongan	nPCR	Babesia bigemina	rap-1a	40	0			Guswanto et al., 2017
	Lombok Timur	nPCR	Babesia bigemina	rap-1a	16	37.5			Guswanto et al., 2017
	Malaka	nPCR	Babesia bigemina	rap-1a	17	35.3			Guswanto et al., 2017
	Mandailing Natal	nPCR	Babesia bigemina	rap-1a	32	37.5			Guswanto et al., 2017
	Manggarai Timur	nPCR	Babesia bigemina	rap-1a	19	36.8			Guswanto et al., 2017
	Padang Mangateh	nPCR	Babesia bigemina	rap-1a	60	46.7			Guswanto et al., 2017
	Tabalong	nPCR	Babesia bigemina	rap-1a	60	21.7			Guswanto et al., 2017
	Tangerang	nPCR	Babesia bigemina	rap-1a	18	5.6			Guswanto et al., 2017
	Tapanuli Selatan	nPCR	Babesia bigemina	rap-1a	28	17.9			Guswanto et al., 2017
	Kunak-Bogor, Pemalang, and Brebes	cPCR	Babesia bovis	vesa-1α	141	34.75	141	34.75 (49)	Sawitri et al., 2022
	Bogor	nPCR	Babesia bovis	sbp-2	16	43.8	487	50.72 (247)	Guswanto et al., 2017
	Bulukumba	nPCR	Babesia bovis	sbp-2	74	68.9			Guswanto et al., 2017
	Dompu	nPCR	Babesia bovis	sbp-2	17	17.6			Guswanto et al., 2017
	Indramayu	nPCR	Babesia bovis	sbp-2	10	20			Guswanto et al., 2017
	Jombang	nPCR	Babesia bovis	sbp-2	40	35			Guswanto et al., 2017
	Karawang	nPCR	Babesia bovis	sbp-2	21	33.3			Guswanto et al., 2017
	Kupang	nPCR	Babesia bovis	sbp-2	19	89.5			Guswanto et al., 2017
	Lamongan	nPCR	Babesia bovis	sbp-2	40	45			Guswanto et al., 2017
	Lombok Timur	nPCR	Babesia bovis	sbp-2	16	87.5			Guswanto et al., 2017
	Malaka	nPCR	Babesia bovis	sbp-2	17	82.4			Guswanto et al., 2017
	Mandailing Natal	nPCR	Babesia bovis	sbp-2	32	43.8			Guswanto et al., 2017
	Manggarai Timur	nPCR	Babesia bovis	sbp-2	19	94.7			Guswanto et al., 2017
	Padang Mangateh	nPCR	Babesia bovis	sbp-2	60	21.7			Guswanto et al., 2017
	Tabalong	nPCR	Babesia bovis	sbp-2	60	50			Guswanto et al., 2017
	Tangerang	nPCR	Babesia bovis	sbp-2	18	61.1			Guswanto et al., 2017
	Tapanuli Selatan	nPCR	Babesia bovis	sbp-2	28	50			Guswanto et al., 2017
Malaysia	Bukit Mertajam, Perlis, Pulau Pinang, Kuala Ketil, Sik, Gua Musang, Kuala Krai, Pasir Puteh, Permaisuri, Hulu Terengganu, Kinta, Kampar, Ulu Bernam, Gopeng, Air Papan, Raub, Cameron Highlands, Muar, Labis, Mersing, Pontian, Kota Tinggi, Jerantut, Rompin, Pekan, Dungun, Kemaman, Serdang, Dengkil, Alor Gajah, Giadek, Jelebu, Temerloh	cPCR	Babesia bigemina	ama-1	1045	30.5	1045	30.53 (319)	Ola-Fadunsin et al., 2017; Ola-Fadunsin et al., 2021
		cPCR	Babesia bovis	vesa-1α	1045	32.5	1045	32.54 (340)	Ola-Fadunsin et al., 2017
