# Supplementary material for: Molecular Reports of Ruminant Babesia in Southeast Asia
Source: Pathogens. 2022 Aug 14;11(8):915. doi: 10.3390/pathogens11080915 (PMC9415187; doi:10.3390/pathogens11080915)
Supplement: Supplementary file 1 [file pathogens-11-00915-s001.zip › TableS2_Galonetal.xlsx]

## Sheet: Bubaline
Table S2. List of PCR-based Babesia reports on water buffaloes in Southeast Asia.
Country	Province/Area	Molecular Assay	Pathogen	Target Gene	Sample Size per Sampling Site	Detection Rate per Sampling Site (%)	Total Sample Size	Detection Rate in the Study (n)	Reference
Philippines	Batangas	nPCR	Babesia bigemina	ama-1	8	0	108	0.93 (1)	Prado et al., 2022
	Laguna	nPCR	Babesia bigemina	ama-1	11	0			Prado et al., 2022
	Quezon	nPCR	Babesia bigemina	ama-1	89	1.12			Prado et al., 2022
	Quezon	nPCR	Babesia bigemina	rap-1a	114	0	114	0	Galon et al., 2020
	Bohol	nPCR	Babesia bigemina	rap-1a	100	3	100	3 (3)	Galon et al., 2019
	Nueva Ecija	nPCR	Babesia bigemina	rap-1a	65	0	65	0	Herrera et al., 2017
	Luzon	cPCR	Babesia bigemina	SpeI-AvaI	272	4.4	272	4.40 (12)	Mingala et al., 2009
	Batangas	nPCR	Babesia bovis	sbp-4	8	0	108	1.85 (2)	Prado et al., 2022
	Laguna	nPCR	Babesia bovis	sbp-4	11	0			Prado et al., 2022
	Quezon	nPCR	Babesia bovis	sbp-4	89	2.25			Prado et al., 2022
	Quezon	nPCR	Babesia bovis	sbp-2	114	0	114	0	Galon et al., 2020
	Bohol	nPCR	Babesia bovis	sbp-2	100	21	100	21 (21)	Galon et al., 2019
	Nueva Ecija	nPCR	Babesia bovis	sbp-2	65	0	65	0	Herrera et al., 2017
	Bohol	cPCR	Babesia ovata	ama-1	100	0	100	0	Galon et al., 2019
Vietnam	Thua Thien Hue	cPCR	Babesia bigemina	ama-1	49	4.1	49	4.1 (2)	Weerasoriya et al., 2016
	Thua Thien Hue	nPCR	Babesia bigemina	rap-1a	43	0	43	0	Li et al., 2014
	Hue	cPCR	Babesia bigemina	ama-1	43	0	43	0	Sivakumar et al., 2013
	Thua Thien Hue	cPCR	Babesia bovis	rap-1	49	32.7	49	32.7 (16)	Yokoyama et al., 2015
	Thua Thien Hue	nPCR	Babesia bovis	sbp-2	43	23.3	43	23.3 (10)	Li et al., 2014
	Hue	nPCR	Babesia bovis	sbp-2	43	9.3	43	9.3 (4)	Sivakumar et al., 2013
	Thua Thien Hue	cPCR	Babesia ovata	ama-1	49	0	49	0	Weerasoriya et al., 2016
	Hanoi	cPCR	Babesia sp. Mymensingh	ama-1	49	18.4	49	18.4 (9)	Sivakumar et al., 2020
	Hue	cPCR	Babesia sp. Mymensingh	ama-1	43	2.3	43	2.3 (1)	Sivakumar et al., 2020
Thailand	Ubon Ratchathani, Roi Ed, Burirum, Surin, Srisakhet	nPCR	Babesia bigemina	rap-1a	305	3.61	305	3.61 (11)	Terkawi et al., 2011
	Ubon Ratchathani, Roi Ed, Burirum, Surin, Srisakhet	nPCR	Babesia bovis	sbp-4	305	11.15	305	11.15 (34)	Terkawi et al., 2011
Indonesia	Kunak-Bogor, Pemalang, and Brebes	cPCR	Babesia bigemina	18S rRNA	57	17.54	57	17.54 (10)	Sawitri et al., 2022
	Kunak-Bogor, Pemalang, and Brebes	cPCR	Babesia bovis	vesa-1α	57	21.05	57	21.05 (12)	Sawitri et al., 2022
