# Supplementary material for: Molecular Reports of Ruminant Babesia in Southeast Asia
Source: Pathogens. 2022 Aug 14;11(8):915. doi: 10.3390/pathogens11080915 (PMC9415187; doi:10.3390/pathogens11080915)
Supplement: Supplementary file 1 [file pathogens-11-00915-s001.zip › TableS3_Galonetal.xlsx]

## Sheet: Caprine and Ovine
Table S3. List of PCR-based Babesia reports on small ruminants in Southeast Asia.
Country	Province/Area	Molecular Assay	Host	Pathogen	Target Gene	Sample Size per Sampling Site	Detection Rate per Sampling Site (%)	Total Sample Size	Detection Rate in the Study (n)	Reference
Philippines	Bohol	cPCR	goat	Babesia ovis	18S rRNA	35	0	396	1.52 (6)	Galon et al., manuscript in preparation
	Cavite	cPCR	goat	Babesia ovis	18S rRNA	42	7.14			Galon et al., manuscript in preparation
	Cebu	cPCR	goat	Babesia ovis	18S rRNA	74	0			Galon et al., manuscript in preparation
	Davao del Sur	cPCR	goat	Babesia ovis	18S rRNA	199	0			Galon et al., manuscript in preparation
	Leyte	cPCR	goat	Babesia ovis	18S rRNA	26	11.54			Galon et al., manuscript in preparation
	Quezon	cPCR	goat	Babesia ovis	18S rRNA	20	0			Galon et al., manuscript in preparation
	Cebu	cPCR	goat	Babesia spp.	18S rRNA	100	0	100	0	Ybañez et al., 2019
Vietnam	Hanoi	cPCR	goat	Babesia bigemina	ama-1	106	0.94	127	0.79 (1)	Sivakumar et al., 2013
	Hue	cPCR	goat	Babesia bigemina	ama-1	21	0			Sivakumar et al., 2013
	Hanoi	cPCR	sheep	Babesia bigemina	ama-1	30	0	51	0	Sivakumar et al., 2013
	Hue	cPCR	sheep	Babesia bigemina	ama-1	21	0			Sivakumar et al., 2013
	Hanoi	nPCR	goat	Babesia bovis	sbp-2	106	0	127	0	Sivakumar et al., 2013
	Hue	nPCR	goat	Babesia bovis	sbp-2	21	0			Sivakumar et al., 2013
	Hanoi	nPCR	sheep	Babesia bovis	sbp-2	30	0	51	0	Sivakumar et al., 2013
	Hue	nPCR	sheep	Babesia bovis	sbp-2	21	0			Sivakumar et al., 2013
	Hanoi	cPCR	goat	Babesia sp. Mymensingh	ama-1	106	0	127	1.57 (2)	Sivakumar et al., 2020
	Hue	cPCR	goat	Babesia sp. Mymensingh	ama-1	21	9.5			Sivakumar et al., 2020
	Hanoi	cPCR	sheep	Babesia sp. Mymensingh	ama-1	30	0	51	1.96 (1)	Sivakumar et al., 2020
	Hue	cPCR	sheep	Babesia sp. Mymensingh	ama-1	21	4.8			Sivakumar et al., 2020
Thailand	Chonburi	mPCR	goat	Babesia spp.	cox-I	20	0	100	2 (2)	Tu et al., 2021
	Kanchanaburi	mPCR	goat	Babesia spp.	cox-I	20	5			Tu et al., 2021
	Nan	mPCR	goat	Babesia spp.	cox-I	20	0			Tu et al., 2021
	Phetchaburi	mPCR	goat	Babesia spp.	cox-I	20	0			Tu et al., 2021
	Rayong	mPCR	goat	Babesia spp.	cox-I	20	5			Tu et al., 2021
	Yala	cPCR	goat	Babesia ovis	18S rRNA	100	0	262	0	Udonsom et al., 2022
	Pattani	cPCR	goat	Babesia ovis	18S rRNA	100	0			Udonsom et al., 2022
	Narathiwat	cPCR	goat	Babesia ovis	18S rRNA	62	0			Udonsom et al., 2022
